# Supplementary material for: Mitochondrial CaMKII causes adverse metabolic reprogramming and dilated cardiomyopathy
Source: Nat Commun. 2020 Sep 4;11:4416. doi: 10.1038/s41467-020-18165-6 (PMC7473864; doi:10.1038/s41467-020-18165-6)
Supplement: Supplementary file 6 — Source Data [file 41467_2020_18165_MOESM6_ESM.xlsx]

## Sheet: Figure 1B
		pMCU	coomassie	pMCU/coomassie	norm to sham		MCU	coomassie	MCU/coomassie	norm to sham		pMCU/MCU	norm to sham
	sham 1	0.0311194	42859.7	7.26077e-07	0.925591		0.996845	51475.4	1.93655e-05	1.2302		0.752389	0.732855
	sham 2	0.0446779	58967.5	7.5767e-07	0.965865		0.893368	68637.2	1.30158e-05	0.826835		1.16815	1.13782
	sham 3	0.0319459	48826	6.54282e-07	0.834068		0.803124	52890.7	1.51846e-05	0.964609		0.864669	0.842221
	sham 4	0.0435144	44780.3	9.71731e-07	1.23875		0.803806	53472	1.50323e-05	0.954932		1.29721	1.26353
	sham 5	0.0422871	43603.1	9.69819e-07	1.23631		0.764638	54840	1.39431e-05	0.885741		1.39579	1.35955
	sham 6	0.0382335	47352.7	8.07421e-07	1.02929		0.824736	52648.2	1.5665e-05	0.99513		1.03432	1.00747
	sham 7	0.0242202	40091.1	6.0413e-07	0.770135		0.897448	49897.9	1.79857e-05	1.14255		0.674048	0.656549
	MI 1	0.0454128	36265.4	1.25224e-06	1.59633		1.00416	47813.3	2.10017e-05	1.33414		1.19652	1.16546
	MI 2	0.0333449	38631.3	8.63157e-07	1.10034		1.06284	55948.2	1.89968e-05	1.20678		0.911796	0.888124
	MI 3	0.0236349	32348.7	7.30628e-07	0.931393		0.982722	48265.7	2.03607e-05	1.29342		0.7201	0.701405
	MI 4	0.052341	36131.3	1.44863e-06	1.84669		0.793209	54830.4	1.44666e-05	0.918998		2.00946	1.95729
	MI 5	0.022804	39026	5.84329e-07	0.744893		0.693731	54719	1.26781e-05	0.805381		0.924896	0.900883
	MI 6	0.0364382	33752.2	1.07958e-06	1.37623		0.554111	48038	1.15348e-05	0.732757		1.87816	1.8294
	MI 7	0.0396726	32621	1.21617e-06	1.55035		0.580877	45170.9	1.28595e-05	0.816909		1.89783	1.84855
	MI 8	0.0471703	30984.8	1.52237e-06	1.94069		0.589044	46896.5	1.25605e-05	0.797913		2.43221	2.36907
					P=0.0464								P=0.0932
		pCaMKII	CaMKII	Comassie	pCaMK/coomassie	norm to sham		CaMK/coommassie	norm to sham		pCaMK/CaMK	norm to sham
	sham 1	2.0113	0.154193	51409.1	3.91234e-05	1.92705		2.99933e-06	0.572877		13.044	2.81691
	sham 2	1.11755	0.220956	44136.8	2.53202e-05	1.24716		5.00615e-06	0.956184		5.05782	1.09226
	sham 3	0.624907	0.246906	31226.7	2.00119e-05	0.9857		7.90687e-06	1.51022		2.53095	0.54657
	sham 4	0.385282	0.226283	30193.1	1.27606e-05	0.628532		7.49453e-06	1.43147		1.70265	0.367695
	sham 5	0.671576	0.172319	35222.6	1.90666e-05	0.939138		4.89228e-06	0.934434		3.89728	0.841633
	sham 6	0.648391	0.189578	44988.3	1.44124e-05	0.709894		4.21394e-06	0.80487		3.42018	0.738601
	sham 7	0.584539	0.211683	51183.4	1.14205e-05	0.562523		4.13578e-06	0.789941		2.76139	0.596332
	MI 1	2.20044	0.195034	52870.7	4.16192e-05	2.04998		3.68889e-06	0.704584		11.2823	2.43646
	MI 2	1.17992	0.149923	32921.7	3.584e-05	1.76532		4.55392e-06	0.869806		7.87015	1.69959
	MI 3	1.11488	0.145832	20014.5	5.57038e-05	2.74373		7.28634e-06	1.3917		7.64496	1.65096
	MI 4	0.88213	0.156538	30183.1	2.92259e-05	1.43954		5.18629e-06	0.990589		5.63523	1.21695
	MI 5	3.19044	0.170799	43337.5	7.36185e-05	3.62613		3.94113e-06	0.752763		18.6795	4.03392
	MI 6	2.44319	0.238091	40951.7	5.96602e-05	2.9386		5.81396e-06	1.11048		10.2616	2.21602
	MI 7	3.06679	0.361843	38714.9	7.92148e-05	3.90178		9.34635e-06	1.78517		8.47548	1.83031
	MI 8	1.61806	0.178987	41234.2	3.92407e-05	1.93283		4.34074e-06	0.829088		9.04011	1.95225
						P=0.0013						P=0.0226

## Sheet: Figure 1C
baseline										1 week										3 weeks
EF			EDV (mm)			ESV (mm)				EF			EDV (mm)			ESV (mm)				EF			EDV (mm)			ESV (mm)
WT	mtCaMKIIN		WT	mtCaMKIIN		WT	mtCaMKIIN			WT	mtCaMKIIN		WT	mtCaMKIIN		WT	mtCaMKIIN			WT	mtCaMKIIN		WT	mtCaMKIIN		WT	mtCaMKIIN
0.75198	0.77981		27.645	40.937		6.856	9.0141			0.30834	0.43179		83.091	70.179		57.471	39.876			0.26956	0.27654		90	71.06		65.74	51.409
0.76799	0.781		27.034	25.47		6.272	5.578			0.11219	0.71268		165.106	42.071		146.582	12.088			0.10225	0.61744		211.896	48.6		190.23	18.592
0.77334	0.77916		23.819	20.283		5.399	4.479			0.4372	0.56813		36.264	48.371		20.41	20.89			0.34124	0.52319		40.81	64.58		26.884	30.792
0.73789	0.7731		20.922	40.047		5.484	9.087			0.32162	0.59525		72.026	55.476		48.861	22.454			0.22995	0.57943		90.108	54.327		69.387	22.849
0.72598	0.78351		24.083	18.997		6.599	4.113			0.26078	0.28041		79.775	62.927		58.971	45.281			0.18869	0.26598		79.93	83.125		64.848	61.016
0.75758	0.73763		17.653	28.533		4.279	7.486			0.16734	0.54303		116.081	44.414		96.656	20.296			0.10928	0.53774		118.528	72.291		105.574	33.417
0.809	0.75764		17.2	32.209		3.3	7.806			0.221	0.35452		46.9	63.721		36.5	41.131				0.49027			74.911			38.184
0.82	0.833		5.4	11.3		1	1.9			0.278	0.414		71.6	65		51.7	38			P=0.0026			P=0.1145			P=0.0426
0.86	0.89		22.9	16.6		3.2	1.8			0.072	0.278		55.35	32.2		51.4	23.2
0.874	0.849		20.9	14.9		2.6	2.2			0.503	0.608		30	24.8		15	9.7
0.856	0.817		10.2	9.1		1.5	1.7			0.468	0.664		27.4	33.9		14.6	11.4
0.69	0.84		19.8	19.6		6.1	3.2			0.583	0.591		18	40.8		7.5	16.7
	0.9			13			1.4				0.697			37.9			11.5
	0.883			13.8			1.6				0.422			13.8			8
	0.815			12.6			2.3				0.6			56			22.4
	0.678			15.1			4.9				0.574			20			8.5
										P=0.001			P=0.0634			P=0.0111

## Sheet: Figure 1G
EF			EDV (mm)			ESV (mm)			LVWT (mm)			HW (mg)			BW (g)			HW/BW (mg/g)			HW/TL (mg/mm)
WT	mtCaMKII		WT	mtCaMKII		WT	mtCaMKII		WT	mtCaMKII		WT	mtCaMKII		WT	mtCaMKII		WT	mtCaMKII		WT	mtCaMKII
0.903271	0.36191		17.0544	65.8982		1.64966	42.0489		0.864	0.738		110.1	144.2		26.32	27.74		4.18	5.2		5.87	7.66
0.929435	0.651298		26.4233	25.8968		1.86456	9.03028		1.055	1.114		90.41	145.6		18.31	27.8		4.94	5.24		4.84	7.79
0.87955	0.463259		17.9952	50.2311		2.16752	26.9611		0.898	0.862		110.9	149.7		21.01	34.06		5.28	4.4		5.91	7.85
0.959052	0.60814		24.2375	43.172		0.99249	16.9174		1.047	0.88		100	103.6		23.3	21.53		4.29	4.81		5.36	5.52
0.803356	0.528753		20.8508	45.3689		4.10019	21.38		0.962	0.709		86.7	102.8		19.89	20.61		4.36	4.99		4.79	5.72
0.890268	0.49799		23.8748	68.1652		2.61984	34.2196		1.107	0.952		108.5	123		24.12	24.09		4.5	5.11		7.68	6.44
0.902918	0.461385		25.8091	57.5743		2.5056	31.0104		1.223	0.888		114.5	105.2		24.61	20.35		4.65	5.17		7.08	5.77
0.849605	0.446299		28.7843	76.2836		4.32901	42.2383		1.111	0.815		103.5	121.4		24.07	24.98		4.3	4.86		7.19	6.38
0.911411	0.331681		41.5935	66.3978		3.68474	44.3749		0.971	0.74		139.9	114.6		25.52	22.07		5.48	5.19		7.67	6.15
0.825419	0.6463		26.9522	51.8904		4.70535	18.3536		0.798	0.853		118.4	143.1		26.25	27.47		4.51	5.21		6.4	8.21
0.865508	0.415525		29.1133	37.3236		3.91552	21.8147		0.866	0.861		105.2	128.5		25.61	24.9		4.11	5.16			8.36
0.790717	0.355101		21.3503	57.9654		4.46824	37.3818		0.772	0.803		145.7	146.6		30.48	27.58		4.78	5.32			8.6
0.871943	0.461795		28.9447	36.0521		3.70656	19.4034		0.851	0.972		130.8	139.2		29.64	25.81		4.41	5.39			7.37
0.919312	0.56526		31.2349	83.5141		2.52029	36.307					133.3	114.8		30.17	20.02		4.42	5.73			7.79
0.800594	0.467405		33.0575	61.0553		6.59186	32.5178		P=0.0451			144.3	91.4		30.17	19.86		4.78	4.6		P=0.0757
0.835068	0.497207		43.259	45.8636		7.13481	23.0599					121.1	98.8		28.63	20.17		4.23	4.9
0.859788	0.562236		26.0814	51.0284		3.65692	22.3384						101.2			19.14			5.29
0.844904	0.720381		25.2202	26.7673		3.91155	7.48463						146.6			29.66			4.94
0.834933	0.698335		27.8745	22.1377		4.60115	6.67816						152.7			35.36			4.32
0.834925	0.710966		20.8148	45.5282		3.43602	13.1592						160.6			31.66			5.07
	0.586936			35.0892			14.4941						141.2			29.51			4.78
	0.462039			45.4659			24.4589						147.6			31.5			4.69
	0.616563			37.6532			14.4376					P=0.0797			P=0.8841			P=0.0006
P=2x10-15			P=8.1x10-7			P=5.4x10-10

## Sheet: Figure 1H
EF	WT												mtCaMKII
1 wk	0.877283	0.899534	0.792206	0.742551	0.84321	0.87163	0.849965	0.710619	0.674257	0.715564	0.786214	0.736541	0.640082	0.845102	0.800463	0.671587	0.606639	0.596554	P=0.0359
2wk	0.904215	0.907309	0.679348	0.929166	0.913111	0.906883	0.786572	0.785874	0.699048	0.785085	0.715403	0.765376	0.773252	0.479912	0.492377	0.613436	0.73206	0.569168	P=0.001
3wk	0.822775	0.90132	0.904254	0.882777	0.875633	0.826577	0.888716	0.890513	0.855092	0.857368	0.872366	0.910974	0.382165	0.584695	0.461631	0.489889	0.534549	0.530452	P=2.0x10-11
4wk	0.798952	0.871265	0.894808	0.926385	0.912942	0.894979	0.933055	0.871263	0.200917	0.915041	0.69504	0.885312	0.285953	0.370367	0.637405	0.339158	0.843616	0.543978	P=7.8x10-5
5wk	0.935056	0.874879	0.946794	0.947404	0.883835	0.901382	0.855981	0.831608	0.859316	0.857734	0.911931	0.71169	0.171662	0.643859	0.363548	0.407824	0.487419	0.370747	P=7.4x10-8
6wk	0.87955	0.803356	0.959052	0.903271	0.929435	0.890268	0.902918	0.874438	0.859246	0.79532	0.768554	0.880488	0.36191	0.218394	0.651298	0.496448	0.593176	0.477272	P=2.4x10-7
mass	WT												mito-CaMKII
1 wk	22.8468	21.7494	29.1295	23.0788	18.3199	14.8664	21.3806	15.2019	16.5817	18.5555	19.7208	13.0468	41.9606	22.4854	20.3816	13.0214	15.6791	19.0634	P=0.4651
2wk	44.5493	30.0567	36.1881	25.0871	33.3765	32.5293	34.5448	24.1732	32.1779	28.8617	28.7183	24.383	43.6204	39.2848	42.1387	40.9616	29.5017	32.6563	P=0.0307
3wk	29.4125	31.251	27.0131	31.5488	27.9135	32.2534	34.7673	31.4496	34.924	40.5315	29.6926	35.6763	50.6977	44.0211	22.3052	45.0978	35.0266	38.8739	P=0.0397
4wk	54.0253	46.3558	55.759	41.4279	41.8488	39.1302	46.5401	39.7413	56.1401	45.3843	45.9767	40.8619	63.0298	57.4466	47.8795	66.6496	60.6166	58.9531	P=0.0003
5wk	41.0604	49.4524	40.495	52.5238	36.5669	57.6115	65.6212	74.4977	66.2722	83.0044	61.3241	63.0146	93.7365	62.0539	61.8217	81.5362	60.2421	71.9681	P=0.1737
6wk	44.5485	52.8956	52.9796	52.7085	67.0678	80.7571	78.7063	76.4673	84.7321	80.7315	60.9496	74.7897	93.7602	173.443	73.1791	89.948	63.5126	97.2507	P=0.0462
EDV	WT												mito-CaMKII
1 wk	10.3505	10.0268	14.2958	9.77663	12.5696	6.78369	9.32853	7.05195	10.5563	16.86	14.9125	11.2761	16.1483	9.38874	9.94948	8.80895	11.3965	13.5024	P=0.80
2wk	14.1418	15.738	21.3456	15.4216	11.2904	11.7232	12.8773	13.5486	14.5605	11.8474	13.1635	5.72127	22.6682	42.7048	43.35	24.0862	17.4153	20.6274	P=0.0006
3wk	8.71317	8.46621	11.4598	9.23508	8.26761	7.96726	11.7811	9.62855	12.2174	11.135	6.13165	18.3229	30.4892	22.5609	13.8667	26.746	23.158	19.2172	P=1.9x10-5
4wk	21.6526	15.8821	13.0209	14.7273	14.659	23.8386	21.9504	7.91298	40.6609	18.8595	14.6258	19.877	73.7385	35.7035	23.3383	35.3446	14.5901	33.7078	P=0.008
5wk	13.4949	28.508	14.2563	20.9524	15.1901	21.7494	25.7824	21.1537	13.6052	26.9346	21.3567	21.2047	145.809	43.7372	52.5841	48.5463	25.7712	49.9464	P=1.52x10-5
6wk	17.9952	20.8508	24.2375	17.0544	26.4233	23.8748	25.8091	38.1348	23.9348	26.5702	15.521	22.1789	65.8982	239.602	25.8968	51.4358	34.061	52.4702	P=0.0006
ESV	WT												mito-CaMKII
1 wk	1.27019	1.00735	2.97059	2.51699	1.97079	0.870822	1.3996	2.0407	3.43863	4.44194	3.18807	3.20732	5.81205	1.4543	1.98529	3.4651	3.74276	5.44749	P=0.0743
2wk	1.35458	1.45877	6.84451	1.09238	0.981016	1.09163	2.74837	2.90111	4.38201	2.54618	3.74629	1.34235	5.13998	22.2103	22.0055	9.31088	4.66626	8.88693	P=0.001
3wk	1.54419	0.835446	1.09723	1.08256	1.02822	1.38171	1.31105	1.0542	1.7704	1.5882	0.782604	1.63122	18.8373	9.36968	7.46538	13.6434	10.7789	9.02342	P=1.58x10-7
4wk	4.35321	2.04459	1.3697	1.08415	1.27617	2.50355	1.46947	1.01869	32.4914	1.60229	4.4603	2.27965	52.6528	22.4801	8.46236	23.3572	2.28167	15.3715	P=0.0026
5wk	0.876411	3.56694	0.758524	1.10202	1.76455	2.14489	3.71316	3.56212	1.91403	3.83188	1.88086	6.11353	120.779	15.5766	33.4673	28.748	13.2098	31.4289	P=6.77x10-7
6wk	2.16752	4.10019	0.99249	1.64966	1.86456	2.61984	2.5056	4.78829	3.36893	5.4384	3.59226	2.65064	42.0489	187.274	9.03028	25.9006	13.8568	27.4276	P=3.9x10-5
wall thickness	WT												mito-CaMKII
1 wk	0.492	0.458	0.422	0.441	0.492	0.457	0.493	0.5	0.42	0.496	0.343	0.596	0.443	0.457	0.457	0.566	0.461	0.528
2wk	0.652	0.542	0.637	0.58	0.545	0.615	0.602	0.539	0.668	0.596	0.548	0.621	0.587	0.622	0.545	0.615	0.637	0.654
3wk	0.669	0.778	0.723	0.792	0.668	0.738	0.619	0.65	0.668	0.674	0.738	0.615	0.615	0.742	0.726	0.679	0.721	0.582	P=0.5869
4wk	0.766	0.786	0.844	0.852	0.85	0.983	0.898	0.651	0.791	0.798	0.791	0.686	0.669	0.826	0.778	0.651	0.758	0.633	P=0.0619
5wk	0.812	0.983	0.9	1.023	0.91	1.011	0.949	0.829	0.826	0.888	0.826	0.847	0.528	0.936	0.633	0.826	0.756	0.836	P=0.0422
6wk	0.864	1.055	0.898	1.047	0.962	1.107	1.223	0.96	0.938	0.987	0.863	0.951	0.738	1.114	0.686	0.89	0.809	0.914	P=0.005

## Sheet: Figure 1J
WT	mtCaMKII
1.3	0.888889
0.363636	3.2
0.727273	1.4
2.5	3.6
2.7	2.9
3.1	2.9

## Sheet: Figure 1K
Sample		Mean Cq Bglob	Mean Cq Cox1	Normalized Expression	Relative Normalized Expression
K1826	WT	25.2	14.52	1.01961	0.909755
K1827	WT	26.86	15.96	0.979388	0.873869
K1832	WT	26.22	14.79	1.42288	1.26958
K1833	WT	26.58	15.67	1.06112	0.946798
K1828	mtCaMKII	25.58	14.93	0.939088	0.83791
K1829	mtCaMKII	25.9	15.18	1.02661	0.916
K1830	mtCaMKII	25.48	14.88	0.93642	0.83553
k1834	mtCaMKII	25.03	14.2	1	0.89226

## Sheet: Figure 1L
weeks	WT	mtCaMKII
2.71	0				0 = censored subject
39	0				1 = death
39	0
19.14	0
14.86	0
14.86	0
16.71	0
12.71	0
12.71	0
12.71	0
10.14	0
10.14	0
10.14	0
6.71	0
6.71	0
6.71	0
2.71	0
2.71	0
2.71	0
2.57	0
2.57	0
2.57	0
36.71	0
36.71	0
36.71	0
36.71	0
35.71	0
35.71	0
19.71	0
8.71	0
8.71	0
2.71		0
2.71		0
39		0
19.14		0
32		0
14.86		0
30		0
16.71		0
16.71		0
26.14		0
12.71		0
12.71		0
12.71		0
12.71		0
12.71		0
10.14		0
10.14		0
10.14		0
6.71		0
6.71		0
6.71		0
6.71		0
6.71		0
6.71		0
6.71		0
2.71		0
2.57		0
2.57		0
2.57		0
2.57		0
36.71		0
36.71		0
36.71		0
35.71		0
19.71		0
8.71		0
8.71		0
8.71		0
24.86		1
21.86		1
53.29	0
53.29	0
53.29		0
53.29		0
53.29		0
15.86		1
53.14	0
53.14	0
53.14	0
53.14	0
53.14		0
69.43	0
69.43	0
69.43		0
69.43		0
26.86		0
20.57	0
20.57	0

## Sheet: Figure 2B
	WT			AC3-I
cyto	0.910042	0.960251	1.12971	307.519	548.667	313.582
mito	1.31799	1.62552	1.45607	9.87866	9.50837	9.55858

## Sheet: Figure 2C
EF					HW/BW					ESV					EDV
WT	AC3-I	mtCaMKII	mtCaMKII x AC3-I		WT	AC3-I	mtCaMKII	mtCaMKII x AC3-I		WT	AC3-I	mtCaMKII	mtCaMKII x AC3-I		WT	AC3-I	mtCaMKII	mtCaMKII x AC3-I
0.890592	0.894672	0.536969	0.462591		3.90554	5.73664	7.20904	5.02779		2.26392	3.69904	19.5303	36.2424		20.6924	35.1193	42.1792	67.4392
0.873287	0.82359	0.447452	0.402462		6.01363	6.28022	6.32337	4.55844		4.8313	6.0893	23.3141	25.2581		38.128	34.5178	42.1938	42.2703
0.882759	0.864405	0.428044	0.80652		6.82207	6.33175	6.44172	4.29195		4.63543	2.72456	30.6809	8.38063		39.5376	20.0934	53.6421	43.3152
0.793926	0.743635	0.291214	0.743439		6.26755	4.31487	7.09256	4.71667		9.03922	5.95166	35.9382	11.9183		43.8639	23.2156	50.7039	46.454
0.79094	0.794444	0.376225	0.769836		6.56665	4.1694	4.55077	4.31082		5.98515	5.80917	45.9752	8.6523		28.6288	28.2608	73.7048	37.5919
0.773579	0.803971	0.44062	0.649227		4.04148	3.90443	5.27107	4.20138		9.94278	6.62392	35.9553	7.69649		43.9128	33.7906	64.2771	21.9415
0.7572	0.810829	0.55933	0.513434		5.32673	4.75351	5.11811			11.5219	4.68733	35.2939	21.4239		47.4542	24.7782	80.0914	44.0307
0.944381	0.917107	0.337348	0.635816		4.01778	3.98236	4.17607			2.87885	1.93618	30.0886	28.2456		51.7606	23.3576	45.4064	77.5586
0.833578	0.910474	0.408009	0.685832		4.3532		3.8914			3.58707	2.20092	19.6202	12.8432		21.5541	24.584	33.1427	40.8802
0.79627	0.871238	0.59561	0.696227				7.30901			3.89801	3.34334	21.1059	20.867		19.1332	25.9652	52.1921	68.693
0.726281	0.890352	0.718578	0.644881				5.215			10.3977	1.42436	18.423	21.8889		37.9868	12.9902	65.4639	61.6383
0.755088	0.826071	0.549625	0.789036				4.72444			7.59872	5.94762	18.5975	6.33422		31.0264	34.1956	41.2935	30.0251
0.877664	0.855175	0.366435					7.38851			3.86246	7.66118	15.3865			31.5725	52.8995	24.2855
0.659515		0.741551								16.9884		13.2409			49.8946		51.2322
0.807944		0.616691								4.83593		19.1247			25.1798		49.8938
0.895925		0.548532								4.33189		21.5319			41.6227		47.6931
		0.684275										9.23378					29.2463
		0.474336										41.4736					78.8975
Comparison			Adjusted P value		Comparison			Adjusted P value		Comparison			Adjusted P value		Comparison			Adjusted P value
WT vs. AC3-I			0.8619		WT vs. AC3-I			0.9293		WT vs. AC3-I			0.8618		WT vs. AC3-I			0.522
WT vs. mtCaMKII			4.95e-11		WT vs. mtCaMKII			0.7333		WT vs. mtCaMKII			1.01e-08		WT vs. mtCaMKII			0.008
AC3-I vs. mtCaMKIIxAC3-I			9.64e-05		AC3-I vs. mtCaMKIIxAC3-I			0.8952		AC3-I vs. mtCaMKIIxAC3-I			0.000359		AC3-I vs. mtCaMKIIxAC3-I			0.0036
mtCaMKII vs. mtCaMKIIxAC3-I			0.00281		mtCaMKII vs. mtCaMKIIxAC3-I			0.1263		mtCaMKII vs. mtCaMKIIxAC3-I			0.03627		mtCaMKII vs. mtCaMKIIxAC3-I			0.9388

## Sheet: Figure 2D
EF					LV mass					ESV					EDV
WT	mtCaMKIIN	mtCaMKII	mtCaMKII x mtCaMKIIN		WT	mtCaMKIIN	mtCaMKII	mtCaMKII x mtCaMKIIN		WT	mtCaMKIIN	mtCaMKII	mtCaMKII x mtCaMKIIN		WT	mtCaMKIIN	mtCaMKII	mtCaMKII x mtCaMKIIN
0.9052	0.9305	0.8042	0.8777		94.35	103.13	110.92	108.39		3.07	3.24	8.41	4.63		32.37	46.54	42.99	37.87
0.9308	0.9263	0.6596	0.8294		87.93	85.25	113.33	107.84		2.25	2.2	20.19	8.63		32.58	29.79	59.32	50.57
0.9175	0.9236	0.5038	0.863		74.09	119.15	173.05	88.14		1.93	2.74	54.87	4.75		23.34	35.94	110.59	34.68
0.9186	0.9186	0.7037	0.8958		74.2	103.39	116.9	98.48		2.2	2.2	13.82	4.1		27	27	46.66	39.3
0.8947	0.8884	0.7174	0.9061		90.72	69.1	113.77	86.21		4.91	2.2	9.26	3.38		46.66	19.68	32.77	35.94
0.9236	0.897	0.6797	0.8501		93.96	97.3	137.49	97.3		2.74	3.38	17.58	4.91		35.94	32.77	54.87	32.77
0.9473	0.8958	0.875	0.9045		97.3	124.66	111.46	150.15		1.73	4.1	3.38	4.1		32.77	39.3	27	42.88
0.8984	0.9263	0.8042	0.8616		74.2	108.52	116.91	90.94		2.74	2.2	5.83	3.38		27	29.79	29.79	24.39
0.9394			0.6426		66.71			92.69		1.33			10.65		21.95			29.79
0.8616					83.8					3.38					24.39
0.9141					124.66					3.38					39.3
0.897					113.77					3.38					32.77
Comparison			Adjusted P value		Comparison			Adjusted P value		Comparison			Adjusted P value		Comparison			Adjusted P value
WT vs. mtCaMKIIN			0.9999		WT vs. mtCaMKIIN			0.5351		WT vs. mtCaMKIIN			0.9934		WT vs. mtCaMKIIN			0.9973
WT vs. mtCaMKII			2.46e-06		WT vs. mtCaMKII			0.0017		WT vs. mtCaMKII			0.0023		WT vs. mtCaMKII			0.0265
mtCaMKIIN vs. mtCaMKII			1.12e-05		mtCaMKIIN vs. mtCaMKII			0.091		mtCaMKIIN vs. mtCaMKII			0.0051		mtCaMKIIN vs. mtCaMKII			0.0722
mtCaMKIIN vs. mtCaMKIIxmtCaMKIIN			0.2117		mtCaMKIIN vs. mtCaMKIIxmtCaMKIIN			0.9996		mtCaMKIIN vs. mtCaMKIIxmtCaMKIIN			0.8274		mtCaMKIIN vs. mtCaMKIIxmtCaMKIIN			0.942
mtCaMKII vs. mtCaMKIIxmtCaMKIIN			0.002168		mtCaMKII vs. mtCaMKIIxmtCaMKIIN			0.0969		mtCaMKII vs. mtCaMKIIxmtCaMKIIN			0.0198		mtCaMKII vs. mtCaMKIIxmtCaMKIIN			0.1914

[truncated: 55 more sheets: Figure 2E, Figure 2F, Figure 2G, Figure 2H, Figure 2I, Figure 2J, Figure 2K, Figure 2L, Figure 2M, Figure 2N, Figure 2O, Figure 3A, Figure 3C,D, Figure 3F, Figure 4A, Figure 4B,D, Figure 4C, Figure 4E, Figure 4F, Figure 4G,I …]
